# Supplementary material for: The Pentameric Nucleoplasmin Fold Is Present in Drosophila FKBP39 and a Large Number of Chromatin-Related Proteins
Source: J Mol Biol. 2015 May 22;427(10):1949–63. doi: 10.1016/j.jmb.2015.03.010 (PMC4414354; doi:10.1016/j.jmb.2015.03.010)
Supplement: Supplementary Table 3 — Proteomics table of identified proteins in the FKBP39 full-length pull-down. [file mmc3.xls]

## Sheet: Sheet1
CG #	Size	Score	#of peptides	Uniprot	Full name	Function	Protein domains
CG6226	39376	2685	140	P54397	FKBP39 (bait)		PPIase
CG4554	313818	2212	91	Q9W246	UTP20 homolog		DRIM
CG10805	238952	2078	80	Q9VM75	UTP10 homolog	small-subunit processome	HEAT, UTP10
CG5728	160619	1752	69	Q9VC94	RRP5 homolog	small-subunit processome	S1, HAT
CG8064	104226	1312	47	Q9VE98	UTP12, DIP2 homolog	small-subunit processome	WD40 UTP12/Dip2 motif
CG1671	89564	1279	48	Q7JQT9	UTP13 homolog	small-subunit processome	WD40, UTP13
CG1994	113659	1171	39	Q9W3C1	p110, GCN5 related	PRC1 complex	Histone acetylase, helicase RecD
CG9799	104155	1120	42	Q9VFV8	UTP21 homolog	small-subunit processome	WD40, UTP21 superfamily
CG12050	111364	1078	29	Q9VIG1	UTP17, WDR75	small-subunit processome	WD40
CG10206	57477	1041	35	Q9VM69	UTP22, NOL6, NOP5	small-subunit processome
CG12301	88731	999	25	Q9VUR2	UTP14 homolog	small-subunit processome	Utp14 protein
CG7246	70572	989	40	Q9W397	UTP6 homolog	small-subunit processome	HAT
CG7728	133752	923	35	Q9VVC9	BMS1 homolog	ribosome assembly	GTPase
CG12785	136870	877	37	Q8IH00	UTP22 homolog, Mat988Ba, NOL6	small-subunit processome
CG12325	107064	877	31	Q5U0X8	UTP1 homolog	small-subunit processome	WD40 UTP12/Dip2 motif
CG5824	97719	818	31	Q9VEJ2	UTP2, Nop14 homolog	Small ribosome subunit biogenesis
CG30349	68663	817	35	Q8SXT6	UTP5 homolog	small-subunit processome	WD40 UTP12/Dip2 motif
CG2260	69160	687	21	Q9W3K3	UTP7, Bing4 homolog	nucleolus	WD40
CG7839	132434	631	19	Q9VTE6		transcription factor	CBF/Mak21
CG9300	76766	597	21	Q9VW10	NOL11 homolog	nucleolus	NUC205 domain
CG11130	42919	578	25	P56175	Rtc1, RCL1 homolog	Small ribosome subunit biogenesis	Probable RNA 3'-terminal phosphate cyclase-like protein
CG13849	55031	567	24	Q95WY3	Nop56	small subunit processome	NOP5 superfamily
CG2875	57060	560	13	Q9W4R1	UTP19 homolog	transcription factor	CBF/Mak21
CG3949	14045	527	15	Q9U3Z7	hoi-polloi	small subunit processome
CG17498	23618	509	19	Q9VRQ2	MAD2 homolog	spindle checkpoint	DNA-binding HORMA
CG13097	76056	503	19	Q9VLK1	Mpp10 superfamily	small subunit processome	Mpp10 protein
CG9888	34673	481	17	Q9W1V3	Fibrillarin	small subunit processome	Fibrillarin, NOP1, methyl transferase
CG7275	51875	470	12	Q9VUN7	Sof1-like	small subunit processome	WD40, Sof1
CG5018	79018	441	15	Q9VUZ6	UTP4 homolog	small subunit processome	WD40
CG11738	26774	409	11	Q9VR89	PNO1 family	nucleolus	KH
CG9775	46101	402	8	Q9VN39			FoP domain
CG4202	49538	393	13	Q9I7W5	UTP3 homolog Sas10	Silencing, U3 ribonucleoprotein complex
CG3379	11374	385	17	P84040	Histone H4	nucleosome
CG5589	67901	385	12	Q9VVK8		DNA / RNA helicase	DEAD/DEAH box helicase
CG11188	55920	384	13	Q9VM95	AATF-like	nucleus	Apoptosis antagonising transcription factor
CG7989	57253	362	10	Q9V7P1	UTP18 family, Wicked	small subunit processome	WD40
CG12396	79289	362	8	Q9VJZ7	NNP-1 homolog, RRP1-like protein	rRNA processing	WD40 , Nop52
CG3071	60559	343	14	Q9W4Z9	UTP15 superfamily	small subunit processome	WD40
CG2173	88185	337	9	Q7JQN4	Rs1	DNA / RNA helicase	DEAD/DEAH box helicase
CG9246	86977	333	9	Q9VIF0	Nucleolar complex protein 2 (Noc2) homolog	nucleolar
CG5033	90730	331	11	Q7K0Y1	Ribosome biogenesis protein BOP1 homolog	ribosome biogenesis	WD40
CG4258	39989	322	11	Q9VPU8	dribble, KRR1 small subunit processome component homolog	small subunit processome	KH
CG6937	39594	318	9	Q9VCY1		RNA binding	RRM
CG8939	93746	316	10	Q9VXK5	FtsJ/Sbp1 like rRNA methyltransferase	rRNA processing	Ribosomal RNA methyltransferase RrmJ/FtsJ
CG4806	75250	314	11	Q9W124		RNA binding	RRM
CG4364	74045	300	9	Q9VL96	Pescadillo homolog	rRNA processing	BRCT , Pescadillo
CG12819	158956	299	10	Q8INM3	slender lobes	Required for the correct organization of the nucleolus during development
CG6724	47535	277	9	Q9VKQ3	WDR12 homolog	ribosome biogenesis	WD40
CG33505	53823	266	10	Q8MSW9	U3-55k, RRP9 homolog	rRNA processing	WD40
CG2982	73623	246	7	Q7K4H4	Lysine-specific demethylase NO66	Histone H3 K4, K27 demethylase	JmjC domain
CG31618	13355	244	9	P84051	Histone H2A	Nucleosome
CG11030	37415	241	8	Q9VMM7	Sas10_Utp3 superfamily	RNA processing
CG32253	41408	241	5	Q9VZE6	BRX1 homolog	ribosomal large subunit biogenesis	Brix
CG3527	28740	238	10	Q9W4J5	Ribosomal RNA small subunit methyltransferase NEP1	rRNA processing	N1-methylation of the pseudouridine, EMG1 superfamily
CG11920	34816	232	9	Q9VBY2	IMP4 homolog, Brix superfamily	small subunit processome	Brix
CG3333	57251	226	6	O44081	H/ACA ribonucleoprotein complex subunit 4	rRNA processing	Putative rRNA pseudouridine synthase, dyskerin-like
CG6375	77165	196	7	Q9VD51	pitchoune	May have a role in ribosome biogenesis	DEAD box RNA helicase
CG1142	32732	183	8	Q8STI6	Fcf2 superfamily	rRNA processing
CG4866	21347	179	5	Q7JZ53	IMP3 homolog	small subunit processome	Rpsd
CG1542	35056	166	4	Q9V9Z9	Ebp2	rRNA processing
CG9107	30576	165	6	Q9VMJ1	RRP7 superfamily	rRNA processing	RRM
CG8414	111709	158	5	A1ZA92	NOL9	rRNA processing	Polynucleotide 5'-hydroxyl-kinase
CG7516	83852	155	8	Q9V3P2			WD40, NUC153
CG14805	56427	147	4	Q9W550			WD40
CG32075	62202	142	3	Q8SZY9	Las1-like	nuclear protein
CG7993	36703	135	3	Q9VEB3	Brix superfamily	ribosome biogenesis, Brix complex	Brix
CG5650	35260	129	4	P12982	Protein phosphatase 1		Metallophosphoesterase
CG11999	23847	114	3	Q9VNA3		membrane	MIR
CG17949	13688	107	4	P02283	Histone H2B
CG5825	15376	104	3	P84249	Histone H3	Nucleosome
CG5499	14972	100	7	P08985	Histone H2Av	Nucleosome
CG4539	23594	98	3	Q9VL75	UTP24 superfamily, Bekka	small subunit processome	PIN_Fcf1
CG8108	103514	88	3		CG8108	nucleus	Zn-finger, C2H2 type
CG8801	75646	73	3	Q9V411	Probable nucleolar GTP-binding protein 1	ribosome biogenesis	Nucleolar GTP-binding 1
CG16973	163021	63	3		misshapen	Signalling	MAPKKK
CG32031	48144	53	3		Arginine kinase	arginine kinase activity	ATP:guanido phosphotransferase

## Sheet: Sheet2
Protein	alias	Present
NOP1	Fibrillarin	yes		CG9888
Nop56	Sik1	yes		CG13849
Snu13	Hoi-polloi	yes		CG3949
Sof1		yes		CG7275
Mpp10		yes		CG13097
Imp3		yes		CG4866
Imp4	Brix	yes		CG11920
Dhr1		no		no CG
Rrp9		yes		CG33505
Rrp5		yes		CG5728
Utp1	Pwp2	yes		CG12325
Utp2	Nop14	yes		CG5824
Utp3	Sas10	yes		CG4202
Utp4		yes		CG5018
Utp5		yes		CG30349
Utp6		yes		CG7246
Utp7		yes		CG2260
Utp8		no		no CG
Utp9		no		no CG
Utp10		yes		CG10805
Utp11		no	absent	CG1789
Utp12	Dip2	yes		CG8064
Utp13		yes		CG1671
Utp14		yes		CG12301
Utp15		yes		CG3071
Utp16		no		no CG
Utp17	Nan1	yes		CG12050
Utp18		yes		CG7989
Utp19	Noc4	yes		CG2875
Utp20		yes		CG4554
Utp21		yes		CG9799
Utp22	Nol6	yes		CG12785	CG10206
Utp23		no		CG17652
Utp24	Bekka	yes		CG4539
Utp25		no		CG3735
dribble	KRR1	yes		CG4258
EMG1	NEP1	yes		CG3527
